# Supplementary material for: Lung Cancer Recurrence Risk Prediction through Integrated Deep Learning Evaluation
Source: Cancers (Basel). 2022 Aug 27;14(17):4150. doi: 10.3390/cancers14174150 (PMC9454871; doi:10.3390/cancers14174150)
Supplement: Supplementary file 1 [file cancers-14-04150-s001.zip]

Archive with 1 entries (1 files):
- cancers-1864495-supplementary.pdf
